# Supplementary material for: Optimizing Row Ratio Configurations for Enhanced Productivity and Resource-Use Efficiency in Maize–Alfalfa Intercropping
Source: Plants (Basel). 2025 Dec 17;14(24):3846. doi: 10.3390/plants14243846 (PMC12736538; doi:10.3390/plants14243846)
Supplement: Supplementary file 1 [file plants-14-03846-s001.zip]

Archive with 1 entries (1 files):
- plants-4031428-supplementary.pdf
